# Supplementary material for: Serum Non-Esterified Fatty Acids, Carotid Artery Intima-Media Thickness and Flow-Mediated Dilation in Older Adults: The Cardiovascular Health Study (CHS)
Source: Nutrients. 2021 Aug 31;13(9):3052. doi: 10.3390/nu13093052 (PMC8465602; doi:10.3390/nu13093052)
Supplement: Supplementary file 1 [file nutrients-13-03052-s001.zip]

Archive with 1 entries (1 files):
- nutrients-1317401-supplementary.pdf
